# Supplementary material for: Genome-Wide Association Analysis of Radiation Resistance in Drosophila melanogaster
Source: PLoS One. 2014 Aug 14;9(8):e104858. doi: 10.1371/journal.pone.0104858 (PMC4133248; doi:10.1371/journal.pone.0104858)
Supplement: Table S7 — GWA analysis results. (XLSX) [file pone.0104858.s007.xlsx]

## Sheet: Sheet1
Table S7. GWA analysis results
Chromosome	Position	Gene symbol	FlyBase ID	Site class	p value	Human homolog
2R	16622109	dpr	FBgn0040726	Intron	3.65995e-07	None
2R	4582483	CG8586	FBgn0033320	Synonymous	4.51541e-07	Coagulation factor II
2R	11173422	trpm	FBgn0083959	Intron	1.49257e-06	LTrpC3 / Melastatin-2
2R	15396969	Ir56b	FBgn0034456	Downstream	1.82377e-06	None
2R	15396969	Ir56c	FBgn0034457	Upstream	1.82377e-06	None
3R	10180595	NK7.1	FBgn0024321	Intron	2.15836e-06	None
2R	7678495	ths	FBgn0033652	Intron	2.23662e-06	None
2R	15398658	Ir56c	FBgn0034457	Synonymous	2.67165e-06	None
2R	13487319	lack	FBgn0029006	Intron	3.19524e-06	E3 ubiquitin ligase / SMURF2
2R	13487265	lack	FBgn0029006	Intron	3.44074e-06	E3 ubiquitin ligase / SMURF2
3R	19177026	ATPsyn-Cf6	FBgn0016119	Downstream	3.65841e-06	ATP Synthase-coupling factor 6
2R	13487264	lack	FBgn0029006	Intron	3.67344e-06	E3 ubiquitin ligase / SMURF2
3L	8146939	CG13676	FBgn0035844	Upstream	3.73195e-06	None
3L	8146939	CG42445	FBgn0259916	Downstream	3.73195e-06	None
3R	10180585	NK7.1	FBgn0024321	Intron	3.76647e-06	None
3R	23655064	CG34353	FBgn0085382	Intron	3.81014e-06	None
3L	4642439	axo	FBgn0262870	UTR 3'	3.84999e-06	None
3R	10180593	NK7.1	FBgn0024321	Intron	4.01782e-06	None
2R	12244348	CG30098	FBgn0050098	Upstream	4.11288e-06	None
2R	12244348	CR43416	FBgn0263335	Upstream	4.11288e-06	None
2R	13498971	CG10936	FBgn0034253	Non Synonymous	4.21472e-06	None
2R	13487205	lack	FBgn0029006	Intron	5.22256e-06	E3 ubiquitin ligase / SMURF2
3R	10180536	NK7.1	FBgn0024321	Intron	5.32516e-06	None
3R	11865585	pnr	FBgn0003117	Non Synonymous	5.35064e-06	Transcription factor GATA-4
2R	9763167	shot	FBgn0013733	Synonymous	5.69843e-06	Dystonin / Bullous pemphigoid antigen 1
2R	11765664			SNP is more than 5000 bp away from known genes	5.71827e-06	N/A
X	21847158	CG14621	FBgn0031183	Intron	6.74791e-06	Solute carrier family 35 member E1
X	21847065	CG14621	FBgn0031183	Synonymous	6.74791e-06	Solute carrier family 35 member E1
3R	11865584	pnr	FBgn0003117	Synonymous	6.78128e-06	Transcription factor GATA-4
3R	11196113	CG6136	FBgn0038332	UTR 3'	6.83614e-06	Copper homeostasis protein cutC homolog
3R	13961332	sr	FBgn0003499	Downstream	7.19684e-06	None
2R	13959724	CG34386	FBgn0085415	Intron	7.79886e-06	None
2R	17515696	mahj	FBgn0034641	Synonymous	9.38993e-06	HIV-1 Vpr-binding protein
2R	13367593	veil	FBgn0034225	Intron	9.41121e-06	Ecto-5'-nucleotidase
