# Supplementary material for: Genome-Wide Association Analysis of Radiation Resistance in Drosophila melanogaster
Source: PLoS One. 2014 Aug 14;9(8):e104858. doi: 10.1371/journal.pone.0104858 (PMC4133248; doi:10.1371/journal.pone.0104858)
Supplement: Table S8 — Functional annotation of top candidate genes. (XLSX) [file pone.0104858.s008.xlsx]

## Sheet: Sheet1
Table S7. Functional annotation of top genes
Gene symbol	Biological process
ATPsyn-Cf6	Lateral inhibition
axo	Transmission of nerve impulse
CG10936	Unknown
CG13676	Chitin metabolism
CG14621	Unknown
CG30098	Defense response to Gram-positive bacterium
CG34353	Unknown
CG34386	Unknown
CG42445	Unknown
CG6136	Copper ion homeostasis
CG8586	Proteolysis
CR43416	Unknown
dpr	Sensory perception of salty taste
Ir56b	Detection of chemical stimulus
Ir56c	Detection of chemical stimulus
lack	Dpp, BMP and TGFb signalling
mahj	Cell competition
NK7.1	Transcription regulation
pnr	Development, metabolism, pigmentation, differentiation
shot	Microtubule deploymerization, axon extension, treacheal development
sr	CNS, ectoderm and muscle development; phagocytosis
ths	Differentiation, morphogenesis and development
trpm	Metal ion transport, cell growth and homeostasis
veil	Nucleotide catabolism

## Sheet: Sheet2
Drosophila gene	Human ortholog	Biological function
ATPsyn-Cf6	ATP5J	ATP synthesis
axo	None	Transmission of nerve impulse
CG10936	None
CG13676	None
CG14621	Solute carrier family 35 member E1	Transport
CG30098	None
CG34353	None
CG34386	None
CG42445	None
CG6136	Prothrombin precursor / Coagulation factor II	Blood coagulation
CG8586	None
CR43416	None
dpr	None
Ir56b	None
Ir56c	None
lack	E3 ubiquitin ligase / SMURF2	Ubiquitination
mahj	Protein VPRBP (HIV-1 Vpr-binding protein)	Cell cylce, telomerase regulation and histone modification
NK7.1	None
pnr	Transcription factor GATA-4	Embryogenesis, myocardial differentiation
shot	Dystonin / Bullous pemphigoid antigen 1	Cell adhesion
sr	None
ths	None
trpm	LTrpC3 / Melastatin-2	Calcium signaling and homeostasis
veil	5'-nucleotidase Precursor (EC 3.1.3.5)	Adenosine production
