# Supplementary material for: Genome-Wide Association Analysis of Radiation Resistance in Drosophila melanogaster
Source: PLoS One. 2014 Aug 14;9(8):e104858. doi: 10.1371/journal.pone.0104858 (PMC4133248; doi:10.1371/journal.pone.0104858)
Supplement: Table S10 — Lowest p value SNP in a select list of DNA damage and repair genes. (XLSX) [file pone.0104858.s010.xlsx]

## Sheet: Sheet1
Table S10. Lowest p value SNP in each of DNA Damage and Repair Genes
Base Excision Repair
chromosome	snp_position	gene_symbol	p_value
3L	8585796	Ogg1	0.107
2L	20926519	CG9272	0.00565
2L	2972458	Rrp1	0.0361
3R	8225992	lig3	0.063
X	5224778	XRCC1	0.0375
Repair of DNA Topoisomerase Crosslinks
chromosome	snp_position	gene_symbol	p_value
2L	3161225	gkt	0.0183
Mismatch Repair
chromosome	snp_position	gene_symbol	p_value
2L	14364100	Msh2	0.00153
3L	15150563	Msh6	0.0229
2R	4059121	Mlh1	0.0319
2R	11258352	Pms2	0.00547
Nucleotide Excision Repair
chromosome	snp_position	gene_symbol	p_value
2L	8438114	mus201	0.00342
2R	11204074	mus210	0.01
3R	19933833	CG10694	0.0854
X	3998125	Xpac	0.0121
3R	8879343	pic	0.0348
3R	4089570	RpA-70	0.0104
2L	20925188	RPA2	0.00296
2R	10250588	Tfb1	0.0267
3L	15573027	Tfb2	0.0331
2L	1150116	Tfb4	0.00373
3L	10625557	hay	0.0003
2R	17058497	Xpd	0.0125
3L	22872300	Ssl1	0.0662
2R	10740931	Ercc1	0.0115
X	4211883	mei9	0.0129
2R	19778638	DNA-ligI	0.0592
2R	9481318	CG6197	0.0056
3R	1060917	Mms19	0.00717
X	5643913	CG4078	0.0479
Homologous Recombination
chromosome	snp_position	gene_symbol	p_value
3R	25881736	Rad51	0.0751
X	12355465	Rad51D	0.0483
3R	10154856	spnB	0.0241
2L	2991118	okra	0.0203
2R	18312773	rad50	0.00629
2L	11284037	mre11	0.0649
3L	9714962	Nbs1	0.00407
X	2474092	mus81	0.0139
3R	470267	six1	0.0209
X	15469111	CG42299	0.0163
Fanconi Anemia
chromosome	snp_position	gene_symbol	p_value
2R	20413741	Brca2	0.0736
3R	16637364	Fancd2	0.00663
2R	4822463	FANCI	0.121
3R	5878345	Fancl	0.00399
2R	5053781	Rad51C	0.117
Non-homologous End-joining
chromosome	snp_position	gene_symbol	p_value
3R	16442688	Ku70	0.00566
2L	15768682	Ku80	0.00396
X	13561618	Lig4	0.0502
DNA Polymerases (Modulation of Nucleotide Pools)
chromosome	snp_position	gene_symbol	p_value
2L	13824904	DNApol-γ	0.0172
2L	13831846	DNApol-γ35	0.0853
3L	15980278	DNApol-δ	0.0638
3L	1776892	CG12018	0.12
2L	8440938	Chrac-14	0.004
X	11911983	Chrac-16	0.0473
2R	3688280	mus205	0.0163
2R	16150071	mus209	0.00378
3R	1414703	rev7	0.943
3L	655000	Rev1	0.00345
3L	21932220	DNApol-η	0.0345
3R	4059773	DNApol-ι	0.0479
3R	8533344	mus308	0.042
Editing and Processing Nucleases
chromosome	snp_position	gene_symbol	p_value
2R	12742737	Fen1	0.0744
2L	2978081	CG3165	0.0101
2L	18680467	tos	0.001
3R	15231693	CG5316	0.0111
2R	15344384	mei-W68	0.0183
Ubiquitination and Modification
chromosome	snp_position	gene_symbol	p_value
3R	776516	RAD6	0.0231
2R	8524347	Iswi	0.0235
X	15367187	CG9203	0.0532
2L	18010456	elfless	0.012
3L	5356406	Uev1A	0.00199
X	13892793	ben	0.0343
Chromatin Structure and Modification
chromosome	snp_position	gene_symbol	p_value
X	8498150	Caf1-180	0.0125
X	140055	G9a	0.0722
Genes Predisposing to Radiation Sensitivity
chromosome	snp_position	gene_symbol	p_value
3R	7567032	Blm	0.0776
3L	14622073	RecQ5	0.0146
3R	11066457	ATM	0.057
DNA Damage Checkpoint Genes
chromosome	snp_position	gene_symbol	p_value
2L	16686938	Chk1	0.035
2L	20063257	Chk2	0.056
3R	18879465	p53	0.014
2L	19447455	Top2	0.0369
X	13619016	mus101	0.109
3L	18105040	mus304	0.00545
3L	8167695	RecQ4	0.0184
2L	2573777	Rad1	0.0927
3L	18864994	Rad9	0.0206
3R	10487398	Rad17	0.0202
Other Genes
chromosome	snp_position	gene_symbol	p_value
3R	1380890	Snm1	0.0614
2L	10439967	CG13142	0.0176
3R	15038525	cry	0.00883
2L	20645335	phr6-4	0.0322
3R	20017808	CG5524	0.0153
2L	6677300	CG11329	0.0214
3R	7383840	CG10898	0.142
2R	19996097	CG4049	0.0148
3L	19057424	CG6812	0.0362
X	16290951	ATR	0.00598
2L	22960514	Spf45	0.0362
2L	19501359	Top3α	0.0577
3R	637373	Hus1	0.0494
2R	3713711	phr	0.0812
3L	1945423	mu2	0.0142
2L	15255442	Pol32	0.0242
